# Supplementary material for: Degradation of 5-Dialkylamino-Substituted Chlorsulfuron Derivatives in Alkaline Soil
Source: Molecules. 2022 Feb 23;27(5):1486. doi: 10.3390/molecules27051486 (PMC8911686; doi:10.3390/molecules27051486)
Supplement: Supplementary file 1 [file molecules-27-01486-s001.zip]

Archive with 6 entries (6 files):
- Crop safety assay (revised).pdf
- Herbicidal Activity of Compounds NL101-NL108.pdf
- Report of soil analysis in Chinese.pdf
- Report of soil analysis in English.pdf
- Soil degradation assay (revised).pdf
- Table S1.pdf
